# Supplementary material for: Effect of a Multispecies Synbiotic Supplementation on Body Composition, Antioxidant Status, and Gut Microbiomes in Overweight and Obese Subjects: A Randomized, Double-Blind, Placebo-Controlled Study
Source: Nutrients. 2023 Apr 13;15(8):1863. doi: 10.3390/nu15081863 (PMC10141052; doi:10.3390/nu15081863)
Supplement: Supplementary file 1 [file nutrients-15-01863-s001.zip]

Archive with 1 entries (1 files):
- nutrients-2278966-supplementary.pdf
